# Supplementary material for: Ethyl P-Methoxycinnamate: An Active Anti-Metastasis Agent and Chemosensitizer Targeting NFκB from Kaempferia galanga for Melanoma Cells
Source: Life (Basel). 2022 Feb 24;12(3):337. doi: 10.3390/life12030337 (PMC8950268; doi:10.3390/life12030337)
Supplement: Supplementary file 1 [file life-12-00337-s001.zip]

Archive with 1 entries (1 files):
- life-1597053-supplementary.pdf
